# Supplementary material for: Targeted Drug Screening Leveraging Senescence-Induced T-Cell Exhaustion Signatures in Hepatocellular Carcinoma
Source: Int J Mol Sci. 2024 Oct 18;25(20):11232. doi: 10.3390/ijms252011232 (PMC11508728; doi:10.3390/ijms252011232)
Supplement: Supplementary file 1 [file ijms-25-11232-s001.zip]

Archive with 6 entries (5 files):
- Supplementary File/
- Supplementary File/Figure S1.tif
- Supplementary File/Figure S2.pdf
- Supplementary File/Figure S3.tif
- Supplementary File/Table S1.xlsx
- Supplementary File/Table S2.csv
