# Supplementary material for: Targeted Drug Screening Leveraging Senescence-Induced T-Cell Exhaustion Signatures in Hepatocellular Carcinoma
Source: Int J Mol Sci. 2024 Oct 18;25(20):11232. doi: 10.3390/ijms252011232 (PMC11508728; doi:10.3390/ijms252011232)
Supplement: Supplementary file 1 [file ijms-25-11232-s001.zip › Supplementary File/Table S1.xlsx]

## Sheet: Marker
Table S1 The First levels of dimensionality reduction and clustering
Cluster	Cell Type	Marker Gene
C0,C1,C2,C3, C4, C6, C7, C8, C17, C24	T Cell	CD69, CD247, CD3E,CD160
C5, C10, C19, C21, C25, C27	Macrophage	CD4,CD68,MRC1 CD163
C16,C18,C26	B cell	CD79A, MS4A1 HLA-DRA
C12,C13,C20, C22,C23	Hepatocytes	ALB,ORM1,TTR APOA1
C9,C14	Epithelial/ Cancer cell	KRT5, EPCAM
C11	Endothelial cell	KDR, VWF,OIT3
C15	Smooth muscle cell	TAGLN, MYL9,MGP
