# Supplementary material for: Targeted Drug Screening Leveraging Senescence-Induced T-Cell Exhaustion Signatures in Hepatocellular Carcinoma
Source: Int J Mol Sci. 2024 Oct 18;25(20):11232. doi: 10.3390/ijms252011232 (PMC11508728; doi:10.3390/ijms252011232)
Supplement: Supplementary file 1 [file ijms-25-11232-s001.zip › Supplementary File/Table S2.csv]

Cytotoxicity gene	Inflammatory gene	Stress gene	Exhaustion gene
GZMA	CCL2	BAG3	CD274
GZMB	CCL3	CALU	LAG3
GZMH	CCL4	DNAJB1	CXCL13
GZMM	CCL5	DUSP1	CTLA3
GZMK	CXCL10	EGR1	SOX4
GNLY	CXCL9	FOS	ID3
PRF1	IL1B	FOSB	PDCD1
CTSW	IL6	HIF1A	MK167
CCL2	IL7	HSP90AA1	CD276
CCL3	IL15	HSP90AB1	HAVCR2
CCL4	IL8	HSP90B1	PD-1
CCL5		HSPA1A	CTLA-4
CXCL10		HSPA1B
CXCL9		HSPA6
IL1B		HSPB1
IL6		HSPH1
IL7		IER2
IL15		JUN
IL8		JUNB
BAG3		NFKBIA
CALU		NFKBIZ
DNAJB1		RGS2
DUSP1		SLC2A3
EGR1		SOCS3
FOS		UBC
FOSB		ZFAND2A
HIF1A		ZFP36
HSP90AA1		ZFP36L1
HSP90AB1
HSP90B1
HSPA1A
HSPA1B
HSPA6
HSPB1
HSPH1
IER2
JUN
JUNB
NFKBIA
NFKBIZ
RGS2
SLC2A3
SOCS3
UBC
ZFAND2A
ZFP36
ZFP36L1
